# Supplementary material for: Nutritional combinatorial impact on the gut microbiota and plasma short-chain fatty acids levels in the prevention of mammary cancer in Her2/neu estrogen receptor-negative transgenic mice
Source: PLoS One. 2020 Dec 31;15(12):e0234893. doi: 10.1371/journal.pone.0234893 (PMC7774855; doi:10.1371/journal.pone.0234893)
Supplement: S1 File — This excel sheet provides detail of quality check (FASTQC) results including number of samples, sequence per sample, read length and GC content. (XLSX) [file pone.0234893.s003.xlsx]

## Sheet: BE group
Phred Score
Sample Name	Sequences	Read length	GC content
BeforeBSp5.fastq	139745	250	55
BeforeGTPs3.fastq	61785	250	53
BeforeCombination7.fastq	71587	250	55
AfterBSp3.fastq	50928	250	54
AfterGTPs7.fastq	50996	250	54
BeforeBSp8.fastq	57608	250	55
AfterControl2.fastq	72034	250	53
AfterBSp4.fastq	58750	250	55
AfterGTPs6.fastq	57981	250	54
BeforeControl8.fastq	55085	250	53
AfterGTPs1.fastq	66063	250	54
BeforeBSp2.fastq	84767	250	55
BeforeControl6.fastq	119226	250	53
BeforeCombination8.fastq	57856	250	55
BeforeGTPs2.fastq	52960	250	53
BeforeBSp7.fastq	55601	250	54
BeforeBSp1.fastq	160203	250	54
AfterCombination6.fastq	61413	250	54
AfterGTPs3.fastq	63561	250	54
BeforeCombination4.fastq	55133	250	53
BeforeControl3.fastq	39998	250	54
BeforeBSp6.fastq	74209	250	55
BeforeGTPs6.fastq	65388	250	55
BeforeCombination5.fastq	43119	250	55
BeforeGTPs8.fastq	72644	250	54
BeforeBSp4.fastq	99081	250	55
AfterControl6.fastq	58793	250	54
BeforeGTPs4.fastq	88906	250	54
BeforeControl1.fastq	45474	250	53
BeforeControl2.fastq	59375	250	54
AfterCombination5.fastq	94412	250	54
BeforeControl7.fastq	70363	250	54
AfterControl8.fastq	75064	250	54
BeforeBSp3.fastq	92403	250	54
AfterGTPs5.fastq	72559	250	54
BeforeGTPs1.fastq	55019	250	53
BeforeControl5.fastq	127873	250	53
AfterBSp2.fastq	61319	250	55
AfterBSp1.fastq	43613	250	55
AfterControl7.fastq	82348	250	53
AfterCombination3.fastq	69681	250	54
AfterCombination2.fastq	74464	250	55
AfterCombination4.fastq	71177	250	54
AfterControl5.fastq	56992	250	54
BeforeGTPs7.fastq	76656	250	54
AfterCombination1.fastq	37324	250	54
AfterCombination8.fastq	87933	250	54
BeforeCombination1.fastq	62695	250	54
BeforeControl4.fastq	59803	250	54
BeforeGTPs5.fastq	78501	250	54
AfterControl3.fastq	67810	250	53
AfterGTPs4.fastq	43352	250	53
AfterGTPs2.fastq	66756	250	53
BeforeCombination2.fastq	49171	250	54
AfterBSp5.fastq	80238	250	55
AfterGTPs8.fastq	41467	250	54
BeforeCombination6.fastq	63279	250	55
BeforeCombination3.fastq	136416	250	54
AfterBSp7.fastq	62354	250	55
AfterControl1.fastq	74586	250	53
AfterBSp6.fastq	46805	250	55
AfterCombination7.fastq	70877	250	54

## Sheet: LC group
Phred Score
Sample Name	Sequences	Read length	GC content
BeforeGTPs3.fastq	34578	250	54
BeforeControl1.fastq	33106	250	53
AfterControl2.fastq	125093	250	53
AfterBSp4.fastq	83856	250	55
BeforeControl5.fastq	43386	250	54
AfterGTPs5.fastq	30455	250	52
BeforeControl2.fastq	42615	250	52
AfterCombination4.fastq	44374	250	53
AfterGTPs2.fastq	143621	250	54
BeforeGTPs2.fastq	39880	250	53
BeforeBSp4.fastq	32526	250	54
BeforeCombination1.fastq	26338	250	54
AfterGTPs4.fastq	122592	250	54
AfterBSp2.fastq	116364	250	54
BeforeBSp3.fastq	22124	250	54
AfterBSp5.fastq	134769	250	54
AfterGTPs1.fastq	121387	250	53
BeforeBSp5.fastq	32693	250	54
AfterControl4.fastq	136028	250	53
BeforeBSp2.fastq	29213	250	54
AfterControl1.fastq	155103	250	54
BeforeControl3.fastq	44094	250	53
BeforeControl4.fastq	36730	250	53
AfterCombination3.fastq	45736	250	54
BeforeCombination5.fastq	37954	250	55
BeforeGTPs1.fastq	30336	250	53
AfterControl5.fastq	75394	250	54
AfterBSp1.fastq	73860	250	54
AfterGTPs3.fastq	77909	250	54
AfterCombination5.fastq	25911	250	55
AfterCombination1.fastq	99130	250	55
BeforeCombination4.fastq	33113	250	55
AfterControl3.fastq	241727	250	53
BeforeCombination3.fastq	37783	250	54
AfterCombination2.fastq	54169	250	54
BeforeCombination2.fastq	6072	250	54
BeforeGTPs4.fastq	45683	250	53
BeforeBSp1.fastq	41214	250	54
AfterBSp3.fastq	83401	250	55
BeforeGTPs5.fastq	37057	250	53
