# Supplementary material for: Nutritional combinatorial impact on the gut microbiota and plasma short-chain fatty acids levels in the prevention of mammary cancer in Her2/neu estrogen receptor-negative transgenic mice
Source: PLoS One. 2020 Dec 31;15(12):e0234893. doi: 10.1371/journal.pone.0234893 (PMC7774855; doi:10.1371/journal.pone.0234893)
Supplement: S2 File — This sheet enlists the changes in relative abundance (base mean, log2 fold change, p-values and adjusted p-values) according to each group of bacterial communities of all treatment groups: BSp-fed, GTPs-fed, combination-fed and control-fed mice, in BE and LC group at both before and after onset of the tumor. (XLSX) [file pone.0234893.s004.xlsx]

## Sheet: BSp of BE at 16th wk
baseMean	log2FoldChange	lfcSE	stat	pvalue	padj	Kingdom	Phylum	Class	Order	Family	Genus	Species
74.0816	13.9919	1.00216	3.9833	7.29e-33	2.95e-30	Bacteria	Firmicutes	Erysipelotrichi	Erysipelotrichales	Erysipelotrichaceae	Allobaculum
121.657	-8.58124	0.718672	-11.9404	6.8e-05	2.24e-28	Bacteria	Firmicutes	Bacilli	Lactobacillales	Streptococcaceae	Lactococcus
354.053	7.38147	0.649523	11.3645	6.29e-30	1.27e-27	Bacteria	Bacteroidetes	Bacteroidia	Bacteroidales	Rikenellaceae
19.0012	8.35244	0.825732	10.1152	4.73e-24	6.39e-22	Bacteria	Firmicutes	Clostridia	Clostridiales	Lachnospiraceae
1275.01	7.02734	0.765427	9.18095	4.27e-20	4.33e-18	Bacteria	Verrucomicrobia	Verrucomicrobiae	Verrucomicrobiales	Verrucomicrobiaceae	Akkermansia	muciniphila
64.3285	6.61262	0.724571	9.12625	7.09e-20	5.74e-18	Bacteria	Firmicutes	Clostridia	Clostridiales	Lachnospiraceae
4.77207	3.91993	0.688093	5.69681	1.14e-19	7.73e-18	Bacteria	Firmicutes	Clostridia	Clostridiales	Ruminococcaceae	Butyricicoccus	pullicaecorum
26.7317	8.44461	0.966332	8.73883	2.36e-18	1.36e-16	Bacteria	Firmicutes	Clostridia	Clostridiales	Lachnospiraceae	Coprococcus
853.404	7.08988	0.821555	8.62983	6.14e-18	3.11e-16	Bacteria	Firmicutes	Bacilli	Lactobacillales	Lactobacillaceae	Lactobacillus	reuteri
220.728	8.58024	0.999502	8.58452	9.12e-18	4.1e-16	Bacteria	Firmicutes	Clostridia	Clostridiales
38.443	9.32218	1.12909	8.25633	1.5e-16	6.08e-15	Bacteria	Firmicutes	Clostridia	Clostridiales	Lachnospiraceae
4029.54	6.73618	0.823286	8.18207	2.79e-16	1.03e-14	Bacteria	Firmicutes	Bacilli	Lactobacillales	Lactobacillaceae	Lactobacillus
93.6368	7.34865	0.921417	7.97539	1.52e-15	5.13e-14	Bacteria	Firmicutes	Clostridia	Clostridiales
15.0928	4.19255	0.529145	7.92326	2.31e-15	7.21e-14	Bacteria	Firmicutes	Clostridia	Clostridiales	Lachnospiraceae
73.1679	8.52354	1.08125	7.88307	3.19e-15	9.24e-14	Bacteria	Firmicutes	Clostridia	Clostridiales	Lachnospiraceae
59.0227	8.48976	1.08437	7.8292	4.91e-15	1.33e-13	Bacteria	Firmicutes	Clostridia	Clostridiales
21.9635	7.10057	0.93961	7.55693	4.13e-14	1.04e-12	Bacteria	Firmicutes	Bacilli	Lactobacillales	Lactobacillaceae	Lactobacillus
6.93311	6.92234	1.0218	6.77467	1.25e-11	2.97e-10	Bacteria	Firmicutes	Clostridia	Clostridiales
53.265	5.88914	0.872868	6.74688	1.51e-11	3.4e-10	Bacteria	Firmicutes	Bacilli
7.41798	7.07151	1.06098	6.66508	2.65e-11	5.64e-10	Bacteria	Firmicutes	Bacilli	Lactobacillales	Lactobacillaceae	Lactobacillus
95.9996	7.71383	1.17156	6.58423	4.57e-11	9.26e-10	Bacteria	Proteobacteria	Deltaproteobacteria	Desulfovibrioles	Desulfovibrioceae	Desulfovibrio	C21_c20
64.8605	5.43961	0.836402	6.50358	7.84e-11	1.51e-09	Bacteria	Firmicutes	Bacilli	Lactobacillales	Lactobacillaceae	Lactobacillus
17.4583	6.10336	0.943574	6.46835	9.91e-11	1.82e-09	Bacteria	Firmicutes	Bacilli	Lactobacillales	Lactobacillaceae	Lactobacillus
158.352	2.63045	0.414221	6.35036	2.15e-10	3.78e-09	Bacteria	Bacteroidetes	Bacteroidia	Bacteroidales	S24-7
12.1028	3.41615	0.539808	6.32846	2.48e-10	4.18e-09	Bacteria	Bacteroidetes	Bacteroidia	Bacteroidales	S24-7
14.5082	6.96169	1.11734	6.23058	4.65e-10	7.53e-09	Bacteria	Firmicutes	Clostridia	Clostridiales
21.5443	5.82786	0.937604	6.21569	5.11e-10	7.96e-09	Bacteria	Firmicutes	Clostridia	Clostridiales	Lachnospiraceae
5.98461	6.34309	1.03764	6.11301	9.78e-10	1.47e-08	Bacteria	Firmicutes	Bacilli	Lactobacillales	Lactobacillaceae	Lactobacillus
4.28342	5.94232	1.00518	5.91169	3.39e-09	4.88e-08	Bacteria	Firmicutes	Bacilli	Lactobacillales	Lactobacillaceae	Lactobacillus
26.4359	5.14827	0.871908	5.9046	3.54e-09	4.88e-08	Bacteria	Firmicutes	Bacilli
5.89316	6.18483	1.04923	5.89465	3.75e-09	4.88e-08	Bacteria	Firmicutes	Bacilli	Lactobacillales	Lactobacillaceae	Lactobacillus
6.77531	6.95975	1.18148	5.8907	3.85e-09	4.88e-08	Bacteria	Firmicutes	Bacilli	Lactobacillales	Lactobacillaceae	Lactobacillus
7.84531	7.59939	1.29056	5.88846	3.9e-09	4.88e-08	Bacteria	Tenericutes	Mollicutes	RF39
12.7935	6.79629	1.15479	5.88531	3.97e-09	4.88e-08	Bacteria	Actinobacteria	Actinobacteria	Bifidobacteriales	Bifidobacteriaceae	Bifidobacterium
3.26948	5.60511	0.963038	5.82024	5.88e-09	7e-08	Bacteria	Firmicutes	Bacilli	Lactobacillales	Lactobacillaceae	Lactobacillus
3.8771	6.06877	1.05471	5.75395	8.72e-09	1.01e-07	Bacteria	Firmicutes	Bacilli	Lactobacillales
239.678	-10.8741	1.19835	-9.07424	1.22e-08	1.37e-07	Bacteria	Firmicutes	Clostridia	Clostridiales	Ruminococcaceae
20.4285	2.60473	0.458979	5.67506	1.39e-08	1.52e-07	Bacteria	Firmicutes	Clostridia	Clostridiales	Lachnospiraceae	Dorea
6.64977	6.23453	1.10032	5.66612	1.46e-08	1.56e-07	Bacteria	Verrucomicrobia	Verrucomicrobiae	Verrucomicrobiales	Verrucomicrobiaceae	Akkermansia	muciniphila
4.5331	6.52969	1.15701	5.6436	1.67e-08	1.73e-07	Bacteria	Firmicutes	Bacilli	Lactobacillales	Lactobacillaceae	Lactobacillus
3.83984	5.55433	0.9857	5.63491	1.75e-08	1.77e-07	Bacteria	Firmicutes	Bacilli	Lactobacillales	Lactobacillaceae	Lactobacillus
4.21186	5.99542	1.06956	5.60551	2.08e-08	2.05e-07	Bacteria	Firmicutes	Bacilli	Lactobacillales	Lactobacillaceae	Lactobacillus
6.74071	5.11348	0.914875	5.58927	2.28e-08	2.2e-07	Bacteria	Firmicutes	Clostridia	Clostridiales	Lachnospiraceae
3.30097	5.45709	0.997129	5.47281	4.43e-08	4.17e-07	Bacteria	Firmicutes	Bacilli	Lactobacillales	Lactobacillaceae	Lactobacillus
6.22787	5.19678	0.955291	5.44	5.33e-08	4.9e-07	Bacteria	Firmicutes	Clostridia	Clostridiales	Ruminococcaceae	Ruminococcus
3.8131	5.21736	0.962256	5.42202	5.89e-08	5.3e-07	Bacteria	Firmicutes	Clostridia	Clostridiales	Lachnospiraceae	[Ruminococcus]	gvus
8.05934	5.21813	0.967886	5.39126	7e-08	6.16e-07	Bacteria	Firmicutes	Clostridia	Clostridiales
93.5839	4.14734	0.775156	5.35032	8.78e-08	7.57e-07	Bacteria	Firmicutes	Clostridia	Clostridiales
3.87765	5.21829	0.995029	5.24436	1.57e-07	1.32e-06	Bacteria	Firmicutes	Bacilli	Lactobacillales	Lactobacillaceae	Lactobacillus
10.0715	6.54363	1.25584	5.21056	1.88e-07	1.56e-06	Bacteria	Firmicutes	Bacilli	Lactobacillales	Lactobacillaceae	Lactobacillus
72.6304	8.51097	1.63688	5.1995	2e-07	1.62e-06	Bacteria	Firmicutes	Clostridia	Clostridiales
5.62866	4.50422	0.867841	5.19014	2.1e-07	1.67e-06	Bacteria	Firmicutes	Bacilli	Lactobacillales	Lactobacillaceae	Lactobacillus
3.81213	5.64846	1.08928	5.18548	2.15e-07	1.68e-06	Bacteria	Firmicutes	Bacilli	Lactobacillales	Lactobacillaceae	Lactobacillus
5.40489	4.99814	0.964875	5.1801	2.22e-07	1.69e-06	Bacteria	Firmicutes	Bacilli	Lactobacillales	Lactobacillaceae	Lactobacillus
7.31498	5.17185	0.99889	5.1776	2.25e-07	1.69e-06	Bacteria	Firmicutes	Clostridia	Clostridiales
10.6429	2.98039	0.582254	5.11872	3.08e-07	2.27e-06	Bacteria	Actinobacteria	Coriobacteriia	Coriobacteriales	Coriobacteriaceae	Adlercreutzia
4.31207	5.6882	1.11513	5.10092	3.38e-07	2.41e-06	Bacteria	Firmicutes	Bacilli	Lactobacillales	Lactobacillaceae	Lactobacillus
14.8018	3.22521	0.632319	5.10061	3.39e-07	2.41e-06	Bacteria	Firmicutes	Clostridia	Clostridiales	Ruminococcaceae	Oscillospira
4.02024	6.43744	1.2667	5.08205	3.73e-07	2.61e-06	Bacteria	Firmicutes	Bacilli	Lactobacillales	Lactobacillaceae	Lactobacillus
3.46058	5.26029	1.04594	5.02925	4.92e-07	3.38e-06	Bacteria	Firmicutes	Bacilli	Lactobacillales	Lactobacillaceae	Lactobacillus
3.69688	-5.8237	1.15902	-5.02468	5.04e-07	3.4e-06	Bacteria	Firmicutes	Clostridia	Clostridiales	Lachnospiraceae
2.80836	4.80431	0.96006	5.00417	5.61e-07	3.72e-06	Bacteria	Firmicutes	Bacilli	Lactobacillales	Lactobacillaceae	Lactobacillus
12.2578	4.00439	0.804046	4.98031	6.35e-07	4.15e-06	Bacteria	Firmicutes	Clostridia	Clostridiales	Lachnospiraceae
3.25865	5.11408	1.03076	4.96147	7e-07	4.5e-06	Bacteria	Firmicutes	Clostridia	Clostridiales	Clostridiaceae
3.9959	4.93281	0.999969	4.93296	8.1e-07	5.13e-06	Bacteria	Firmicutes	Clostridia	Clostridiales
67.7537	-3.02507	0.613937	-4.92734	8.34e-07	5.19e-06	Bacteria	Firmicutes	Clostridia	Clostridiales	Lachnospiraceae
3.09367	5.07561	1.03847	4.88759	1.02e-06	6.26e-06	Bacteria	Firmicutes	Bacilli	Lactobacillales	Lactobacillaceae	Lactobacillus
2.77832	5.52143	1.13403	4.86886	1.12e-06	6.78e-06	Bacteria	Firmicutes	Bacilli	Lactobacillales	Lactobacillaceae	Lactobacillus
346.977	-2.46682	0.50776	-4.85824	1.18e-06	6.99e-06	Bacteria	Firmicutes	Clostridia	Clostridiales
4.84315	5.18515	1.06751	4.85724	1.19e-06	6.99e-06	Bacteria	Firmicutes
3.80906	5.47429	1.13302	4.83161	1.35e-06	7.75e-06	Bacteria	Firmicutes	Clostridia	Clostridiales	Lachnospiraceae
3.01921	5.53644	1.14602	4.831	1.36e-06	7.75e-06	Bacteria	Firmicutes	Bacilli	Lactobacillales	Lactobacillaceae	Lactobacillus
12.7827	4.75745	0.992441	4.79369	1.64e-06	9.21e-06	Bacteria
6.02883	5.7637	1.20603	4.77906	1.76e-06	9.77e-06	Bacteria	Firmicutes	Clostridia	Clostridiales
1.81474	-4.80866	1.02551	-4.68906	2.74e-06	1.48e-05	Bacteria	Firmicutes	Clostridia	Clostridiales	Ruminococcaceae
15.414	4.32437	0.922296	4.6887	2.75e-06	1.48e-05	Bacteria	Firmicutes	Clostridia	Clostridiales	Lachnospiraceae
9.12481	-3.35907	0.718175	-4.67724	2.91e-06	1.55e-05	Bacteria	Firmicutes	Clostridia	Clostridiales	Lachnospiraceae
4.1236	5.0468	1.08989	4.63057	3.65e-06	1.91e-05	Bacteria	Firmicutes	Bacilli	Lactobacillales	Lactobacillaceae	Lactobacillus
17.4816	4.04706	0.874341	4.6287	3.68e-06	1.91e-05	Bacteria	Firmicutes	Clostridia	Clostridiales
103.982	7.3612	1.59792	4.60675	4.09e-06	2.1e-05	Bacteria	Bacteroidetes	Bacteroidia	Bacteroidales	Rikenellaceae
3.14183	5.15703	1.12154	4.59819	4.26e-06	2.14e-05	Bacteria	Firmicutes	Bacilli	Lactobacillales	Lactobacillaceae	Lactobacillus
22.5947	-3.78077	0.822408	-4.59719	4.28e-06	2.14e-05	Bacteria	Firmicutes	Clostridia	Clostridiales	Lachnospiraceae
2.74159	4.45823	0.971872	4.58726	4.49e-06	2.22e-05	Bacteria	Firmicutes	Bacilli	Lactobacillales	Lactobacillaceae	Lactobacillus
5.36118	5.01931	1.09763	4.57286	4.81e-06	2.35e-05	Bacteria	Firmicutes	Clostridia	Clostridiales
8.47158	3.45383	0.769403	4.48897	7.16e-06	3.45e-05	Bacteria	Firmicutes	Clostridia	Clostridiales
15.9725	2.7497	0.612938	4.48609	7.25e-06	3.46e-05	Bacteria	Firmicutes	Clostridia	Clostridiales	Lachnospiraceae	Coprococcus
3.4151	3.63283	0.81463	4.45948	8.22e-06	3.87e-05	Bacteria	Firmicutes	Clostridia	Clostridiales
2.7725	4.77586	1.07693	4.43472	9.22e-06	4.29e-05	Bacteria	Firmicutes	Bacilli	Lactobacillales	Lactobacillaceae	Lactobacillus
3.57709	-5.08191	1.155	-4.39991	1.08e-05	4.98e-05	Bacteria	Firmicutes	Clostridia	Clostridiales
55.302	-4.08405	0.93014	-4.39079	1.13e-05	5.14e-05	Bacteria	Firmicutes
2.90398	4.04782	0.941328	4.30012	1.71e-05	7.68e-05	Bacteria	Firmicutes	Bacilli
589.922	-3.28924	0.768747	-4.27871	1.88e-05	8.37e-05	Bacteria	Bacteroidetes	Bacteroidia	Bacteroidales	S24-7
2.58047	5.73352	1.34315	4.2687	1.97e-05	8.66e-05	Bacteria	Tenericutes	Mollicutes	RF39
2.73216	4.59491	1.0816	4.24826	2.15e-05	9.38e-05	Bacteria	Firmicutes	Clostridia	Clostridiales	Ruminococcaceae	Ruminococcus
523.025	1.71557	0.406358	4.22183	2.42e-05	0.000104316	Bacteria	Bacteroidetes	Bacteroidia	Bacteroidales	S24-7
3.3916	5.93285	1.40601	4.21964	2.45e-05	0.000104316	Bacteria	Tenericutes	Mollicutes	RF39
17.5948	-8.08823	1.93072	-4.18924	2.8e-05	0.000118081	Bacteria	Firmicutes	Clostridia	Clostridiales
812.271	-1.97155	0.471252	-4.18364	2.87e-05	0.00011978	Bacteria	Bacteroidetes	Bacteroidia	Bacteroidales	S24-7
2.86881	4.44902	1.0676	4.16729	3.08e-05	0.000126427	Bacteria	Firmicutes	Bacilli	Lactobacillales	Lactobacillaceae	Lactobacillus
2.93318	4.44224	1.06613	4.1667	3.09e-05	0.000126427	Bacteria	Firmicutes	Bacilli	Lactobacillales	Lactobacillaceae	Lactobacillus
7.77675	3.2675	0.789835	4.13694	3.52e-05	0.00014255	Bacteria	Firmicutes	Clostridia	Clostridiales
7.19784	3.38568	0.832821	4.06531	4.8e-05	0.000192348	Bacteria	Firmicutes	Clostridia	Clostridiales	Ruminococcaceae	Oscillospira
6.36801	6.3699	1.58685	4.01419	5.97e-05	0.000236848	Bacteria	Firmicutes	Erysipelotrichi	Erysipelotrichales	Erysipelotrichaceae
58.3938	4.49729	1.12186	4.00879	6.1e-05	0.000237668	Bacteria	Firmicutes	Bacilli	Lactobacillales	Lactobacillaceae	Lactobacillus
3.51793	3.22967	0.805642	4.00881	6.1e-05	0.000237668	Bacteria
3.16679	4.75925	1.18946	4.00119	6.3e-05	0.000243097	Bacteria	Firmicutes	Bacilli	Lactobacillales	Lactobacillaceae	Lactobacillus
3.25605	5.89459	1.49421	3.94496	7.98e-05	0.000302102	Bacteria	Firmicutes	Bacilli	Lactobacillales	Lactobacillaceae	Lactobacillus
2.28835	-3.28717	0.849316	-3.87037	0.000108668	0.000407506	Bacteria	Firmicutes	Clostridia	Clostridiales	Ruminococcaceae	Ruminococcus
14.449	-1.86913	0.488079	-3.82957	0.000128368	0.000476965	Bacteria	Firmicutes	Clostridia	Clostridiales	Lachnospiraceae
2.92949	2.75106	0.725371	3.79262	0.000149063	0.000548824	Bacteria	Actinobacteria	Coriobacteriia	Coriobacteriales	Coriobacteriaceae	Adlercreutzia
3.50469	5.15935	1.36846	3.77019	0.000163126	0.000595191	Bacteria	Firmicutes	Clostridia	Clostridiales
10.2593	2.76607	0.751124	3.68257	0.00023089	0.000834917	Bacteria	Firmicutes	Clostridia	Clostridiales
16.253	-2.77502	0.760065	-3.65102	0.000261197	0.000936149	Bacteria	Actinobacteria	Coriobacteriia	Coriobacteriales	Coriobacteriaceae	Adlercreutzia
2.35977	3.61891	0.999874	3.61937	0.000295326	0.00104918	Bacteria	Firmicutes	Bacilli	Lactobacillales	Lactobacillaceae	Lactobacillus
12.8693	-3.26633	0.906264	-3.60417	0.000313149	0.00110003	Bacteria
2.13132	3.65994	1.01592	3.60258	0.00031507	0.00110003	Bacteria	Firmicutes	Bacilli	Lactobacillales
3.03272	4.42686	1.23094	3.59632	0.000322755	0.00111723	Bacteria	Firmicutes	Bacilli	Lactobacillales	Lactobacillaceae	Lactobacillus
3.25773	4.29488	1.19832	3.58408	0.000338269	0.0011555	Bacteria	Firmicutes	Bacilli	Lactobacillales	Lactobacillaceae	Lactobacillus
3.31507	3.99427	1.11475	3.58312	0.000339517	0.0011555	Bacteria	Firmicutes	Bacilli	Lactobacillales	Lactobacillaceae	Lactobacillus
106.792	-1.6002	0.449609	-3.55908	0.000372156	0.00125603	Bacteria	Bacteroidetes	Bacteroidia	Bacteroidales	S24-7
5.69397	-3.20031	0.902183	-3.5473	0.000389198	0.00130269	Bacteria	Firmicutes	Erysipelotrichi	Erysipelotrichales	Erysipelotrichaceae	Allobaculum
2.96792	3.81234	1.07729	3.53883	0.000401897	0.00133417	Bacteria	Firmicutes	Bacilli	Lactobacillales	Lactobacillaceae	Lactobacillus
70.0081	3.00359	0.849954	3.53382	0.000409599	0.00134868	Bacteria	Tenericutes	c__Mollicutes	RF39
8.55618	4.55372	1.29314	3.52144	0.000429217	0.00140188	Bacteria	Firmicutes	Bacilli	Lactobacillales	Lactobacillaceae	Lactobacillus	vagilis
2.04056	4.90635	1.39773	3.51022	0.000447734	0.00145066	Bacteria	Firmicutes	Clostridia	Clostridiales
10.292	1.72587	0.4927	3.50287	0.000460267	0.00147943	Bacteria	Firmicutes	Clostridia	Clostridiales	Lachnospiraceae
23.5298	2.08466	0.597696	3.48783	0.000486953	0.00155288	Bacteria	Firmicutes	Clostridia	Clostridiales	Ruminococcaceae	Ruminococcus
37.1554	1.72253	0.495408	3.47699	0.000507081	0.00160444	Bacteria	Firmicutes	Clostridia	Clostridiales
32.7353	-1.91444	0.555782	-3.44458	0.00057194	0.00179562	Bacteria	Firmicutes	Clostridia	Clostridiales	Ruminococcaceae
14.6812	2.87351	0.837585	3.43071	0.000602014	0.0018755	Bacteria	Firmicutes	Clostridia	Clostridiales
26.9712	-2.21323	0.646314	-3.42438	0.000616197	0.00190504	Bacteria	Firmicutes	Clostridia	Clostridiales
8.34077	-2.15674	0.633402	-3.405	0.000661634	0.00203001	Bacteria	Firmicutes	Clostridia	Clostridiales	[Mogibacteriaceae]
4.52373	4.41331	1.30021	3.39432	0.000687992	0.00209501	Bacteria	Firmicutes	Clostridia	Clostridiales
4.55518	3.91776	1.15547	3.39061	0.000697377	0.00210774	Bacteria	Firmicutes	Bacilli	Lactobacillales	Lactobacillaceae	Lactobacillus
72.9249	-8.25298	2.45721	-3.35868	0.00078315	0.00234945	Bacteria	Firmicutes	Clostridia	Clostridiales	Lachnospiraceae
3.18301	2.47309	0.739512	3.34422	0.000825132	0.0024572	Bacteria	Firmicutes	Clostridia	Clostridiales	Lachnospiraceae
3.55	-2.78184	0.854192	-3.25669	0.00112718	0.00333218	Bacteria	Firmicutes	Clostridia	Clostridiales	Lachnospiraceae	[Ruminococcus]	gvus
1.56171	4.62423	1.43673	3.21858	0.00128828	0.00378081	Bacteria	Firmicutes
31.9768	4.73657	1.47608	3.20888	0.00133252	0.00388253	Bacteria	Firmicutes	Clostridia	Clostridiales	Lachnospiraceae
2.61383	2.85538	0.903344	3.1609	0.0015728	0.00454989	Bacteria	Firmicutes	Clostridia	Clostridiales	Lachnospiraceae	Coprococcus
2.5284	3.48845	1.11167	3.13803	0.00170085	0.00488542	Bacteria	Bacteroidetes	Bacteroidia	Bacteroidales	S24-7
7.01959	-4.10752	1.31555	-3.12228	0.00179459	0.00509036	Bacteria	Firmicutes	Clostridia	Clostridiales	Lachnospiraceae
68.4665	7.9066	2.53269	3.12182	0.00179734	0.00509036	Bacteria	Firmicutes	Clostridia	Clostridiales	Ruminococcaceae	Ruminococcus
2.3208	-4.05729	1.31207	-3.09228	0.00198622	0.00558626	Bacteria	Firmicutes	Clostridia	Clostridiales
1.82952	4.535	1.47134	3.08222	0.00205463	0.00573881	Bacteria	Firmicutes	c__Mollicutes	RF39
3.57976	2.89873	0.942904	3.07426	0.00211023	0.00581482	Bacteria	Firmicutes	Clostridia	Clostridiales
4.26383	2.26087	0.735578	3.0736	0.00211493	0.00581482	Bacteria	Firmicutes	Clostridia	Clostridiales
2.6299	-3.31248	1.07821	-3.07219	0.00212492	0.00581482	Bacteria	Firmicutes	Clostridia	Clostridiales	Clostridiaceae
16.2606	2.97431	0.976665	3.04537	0.00232392	0.00631669	Bacteria	Firmicutes	Clostridia	Clostridiales
3.44549	2.56392	0.844007	3.0378	0.00238315	0.00643449	Bacteria	Firmicutes	c__Erysipelotrichi	Erysipelotrichales	Erysipelotrichaceae	Allobaculum
3.84933	2.35155	0.777646	3.02393	0.00249511	0.00669217	Bacteria	Firmicutes	Clostridia	Clostridiales	Ruminococcaceae	Ruminococcus
44.6691	5.85406	1.94225	3.01406	0.00257775	0.00683699	Bacteria	Firmicutes	Clostridia	Clostridiales
2.6523	-2.81953	0.936117	-3.01195	0.00259577	0.00683699	Bacteria	Firmicutes	Clostridia	Clostridiales
4.80418	-2.14576	0.712524	-3.01148	0.00259975	0.00683699	Bacteria	Firmicutes	Clostridia	Clostridiales
1.56036	3.11599	1.0383	3.00104	0.00269055	0.00703016	Bacteria	Firmicutes	Clostridia	Clostridiales	Lachnospiraceae	[Ruminococcus]	gvus
4.81904	2.95654	1.00269	2.94861	0.00319209	0.00828715	Bacteria	Firmicutes	Clostridia	Clostridiales
16.7496	-1.95967	0.666119	-2.94192	0.0032618	0.00841421	Bacteria	Firmicutes	Clostridia	Clostridiales
5.26892	2.24226	0.763258	2.93775	0.003306	0.00847424	Bacteria	Firmicutes	Clostridia	Clostridiales
4.81929	-3.4381	1.17141	-2.935	0.00333552	0.00849613	Bacteria	Firmicutes	Clostridia	Clostridiales
14.6555	1.56803	0.534697	2.93256	0.00336183	0.00850964	Bacteria	Firmicutes	Clostridia	Clostridiales	Lachnospiraceae
6.59434	2.63637	0.902168	2.92227	0.00347495	0.0087338	Bacteria	Firmicutes	Erysipelotrichi	Erysipelotrichales	Erysipelotrichaceae	Allobaculum
2.57088	4.54633	1.55664	2.92061	0.00349352	0.0087338	Bacteria	Tenericutes	Mollicutes	RF39
153.199	-1.67721	0.577431	-2.90461	0.0036771	0.00913635	Bacteria	Firmicutes	Clostridia	Clostridiales	Lachnospiraceae
1.92233	3.3622	1.16082	2.8964	0.00377476	0.00932182	Bacteria	Firmicutes	Clostridia	Clostridiales	Ruminococcaceae	Oscillospira
3.0934	-2.55564	0.883656	-2.89212	0.00382647	0.00936845	Bacteria	Bacteroidetes	Bacteroidia	Bacteroidales	S24-7
7.43097	3.32972	1.15175	2.89102	0.00383991	0.00936845	Bacteria	Firmicutes	Clostridia	Clostridiales
5.01989	-3.33343	1.15901	-2.87611	0.00402613	0.00976397	Bacteria	Firmicutes	Clostridia	Clostridiales

## Sheet: GTPs of BE at 16th wk
baseMean	log2FoldChange	lfcSE	stat	pvalue	padj	Kingdom	Phylum	Class	Order	Family	Genus	Species
420.568	-8.55906	1.17024	-7.31396	2.59e-13	1.05e-10	Bacteria	Bacteroidetes	Bacteroidia	Bacteroidales	S24-7
16.253	-4.40792	0.739051	-5.9643	2.46e-09	3.93e-07	Bacteria	Actinobacteria	Coriobacteriia	Coriobacteriales	Coriobacteriaceae	Adlercreutzia
4.77207	3.31879	0.641346	5.17472	2.91e-09	3.93e-07	Bacteria	Firmicutes	Clostridia	Clostridiales	Ruminococcaceae
7.84531	7.57738	1.29056	5.87139	4.32e-09	4.38e-07	Bacteria	Tenericutes	Mollicutes	RF39
21.5443	-3.17245	0.601397	-5.27513	1.33e-07	1.07e-05	Bacteria	Firmicutes	Clostridia	Clostridiales	Lachnospiraceae
11.6862	-3.81466	0.642558	-5.93668	2.28e-07	1.54e-05	Bacteria	Firmicutes	Clostridia	Clostridiales	Ruminococcaceae	Oscillospira
40.931	-1.98008	0.3954	-5.00779	5.51e-07	3.19e-05	Bacteria	Firmicutes	Clostridia	Clostridiales
239.678	-5.82444	1.2032	-4.8408	1.29e-06	6.55e-05	Bacteria	Firmicutes	Clostridia	Clostridiales	Ruminococcaceae
7.01959	-5.88404	1.29685	-4.53718	5.7e-06	0.000256557	Bacteria	Firmicutes	Clostridia	Clostridiales	Lachnospiraceae
103.982	6.88415	1.57105	4.38187	1.18e-05	0.000476548	Bacteria	Bacteroidetes	Bacteroidia	Bacteroidales	Rikenellaceae
1123.98	2.48328	0.578703	4.29111	1.78e-05	0.000654567	Bacteria	Firmicutes	Clostridia	Clostridiales
8.05934	3.4388	0.837618	4.10545	4.04e-05	0.0013619	Bacteria	Firmicutes	Clostridia	Clostridiales
23.1959	-2.18924	0.538419	-4.06606	4.78e-05	0.00148963	Bacteria	Firmicutes	Clostridia	Clostridiales	Lachnospiraceae
70.2902	-10.1614	2.58214	-3.93525	8.31e-05	0.00240422	Bacteria	Bacteroidetes	Bacteroidia	Bacteroidales	Prevotellaceae	Prevotella
4.37262	-5.72101	1.46596	-3.90257	9.52e-05	0.0025698	Bacteria	Firmicutes	Clostridia	Clostridiales	Lachnospiraceae	[Ruminococcus]	gvus
27.0682	-2.14124	0.57206	-3.74304	0.000181809	0.00460203	Bacteria	Firmicutes	Clostridia	Clostridiales

## Sheet: Combination of BE at 16th wk
baseMean	log2FoldChange	lfcSE	stat	pvalue	padj	Kingdom	Phylum	Class	Order	Family	Genus	Species
121.657	-6.76924	0.720259	-9.39834	5.54e-21	2.24e-18	Bacteria	Firmicutes	Bacilli	Lactobacillales	Streptococcaceae	Lactococcus
64.3285	7.1792	0.812441	8.83658	9.87e-19	2e-16	Bacteria	Firmicutes	Clostridia	Clostridiales	Lachnospiraceae
19.0012	5.33375	0.627642	8.49808	1.93e-17	2.6e-15	Bacteria	Firmicutes	Clostridia	Clostridiales	Lachnospiraceae
4.77207	4.74611	0.840899	5.64409	1.66e-08	2.31e-14	Bacteria	Firmicutes	Clostridia	Clostridiales	Ruminococcaceae	Butyricicoccus	pullicaecorum
239.678	-9.90463	1.19861	-8.26345	1.42e-16	1.43e-14	Bacteria	Firmicutes	Clostridia	Clostridiales	Ruminococcaceae
16.253	-6.00086	0.733483	-8.18131	2.81e-16	2.27e-14	Bacteria	Actinobacteria	Coriobacteriia	Coriobacteriales	Coriobacteriaceae	Adlercreutzia
15.0928	5.02817	0.66147	7.60151	2.93e-14	1.98e-12	Bacteria	Firmicutes	Clostridia	Clostridiales	Lachnospiraceae
73.1679	8.37145	1.10625	7.56738	3.81e-14	2.2e-12	Bacteria	Firmicutes	Clostridia	Clostridiales	Lachnospiraceae
21.9635	7.35753	0.975083	7.54555	4.5e-14	2.28e-12	Bacteria	Firmicutes	Bacilli	Lactobacillales	Lactobacillaceae	Lactobacillus
22.7647	14.4558	1.00494	4.4339	5.11e-14	2.3e-12	Bacteria	Firmicutes	Erysipelotrichi	Erysipelotrichales	Erysipelotrichaceae	Allobaculum
26.7317	7.05244	0.9367	7.52903	9.25e-06	8.52e-05	Bacteria	Firmicutes	Clostridia	Clostridiales	Lachnospiraceae	Coprococcus
523.025	3.04674	0.409455	7.44095	1e-13	4.05e-12	Bacteria	Bacteroidetes	Bacteroidia	Bacteroidales	S24-7
853.404	6.07615	0.818612	7.42251	1.15e-13	4.23e-12	Bacteria	Firmicutes	Bacilli	Lactobacillales	Lactobacillaceae	Lactobacillus	reuteri
220.728	6.85177	0.94707	7.23471	4.67e-13	1.57e-11	Bacteria	Firmicutes	Clostridia	Clostridiales
59.0227	6.79897	1.01758	6.68154	2.36e-11	7.37e-10	Bacteria	Firmicutes	Clostridia	Clostridiales
22.5947	-5.37956	0.818828	-6.56983	5.04e-11	1.46e-09	Bacteria	Firmicutes	Clostridia	Clostridiales	Lachnospiraceae
420.568	-7.6599	1.17038	-6.54482	5.96e-11	1.61e-09	Bacteria	Bacteroidetes	Bacteroidia	Bacteroidales	S24-7
12.1028	4.14606	0.656921	6.31136	2.77e-10	7e-09	Bacteria	Bacteroidetes	Bacteroidia	Bacteroidales	S24-7
70.2902	16.1417	2.68086	6.02111	1.73e-09	4.13e-08	Bacteria	Bacteroidetes	Bacteroidia	Bacteroidales	Prevotellaceae	Prevotella
6.93311	6.09662	1.01891	5.98348	2.18e-09	4.91e-08	Bacteria	Firmicutes	Clostridia	Clostridiales
94.3819	4.63763	0.816548	5.67955	1.35e-08	2.88e-07	Bacteria	Firmicutes	Clostridia	Clostridiales	Lachnospiraceae
3.8131	5.46969	0.970042	5.63861	1.71e-08	3.31e-07	Bacteria	Firmicutes	Clostridia	Clostridiales	Lachnospiraceae	[Ruminococcus]	gvus
4.81929	-6.30489	1.13393	-5.56022	2.69e-08	4.96e-07	Bacteria	Firmicutes	Clostridia	Clostridiales
26.2263	-8.26041	1.49648	-5.51989	3.39e-08	5.97e-07	Bacteria	Bacteroidetes	Bacteroidia	Bacteroidales	[Odoribacteraceae]	Odoribacter
33.9703	5.12035	0.955251	5.36022	8.31e-08	1.39e-06	Bacteria	Firmicutes	Clostridia	Clostridiales	Lachnospiraceae
21.5443	5.00378	0.934474	5.35465	8.57e-08	1.39e-06	Bacteria	Firmicutes	Clostridia	Clostridiales	Lachnospiraceae
20.4285	2.44466	0.46937	5.20839	1.9e-07	2.97e-06	Bacteria	Firmicutes	Clostridia	Clostridiales	Lachnospiraceae	Dorea
11.6862	-3.26556	0.649588	-5.02713	4.98e-07	7.47e-06	Bacteria	Firmicutes	Clostridia	Clostridiales	Ruminococcaceae	Oscillospira
2.6299	-5.17214	1.04488	-4.94997	7.42e-07	1.07e-05	Bacteria	Firmicutes	Clostridia	Clostridiales	Clostridiaceae
3.83984	4.71892	0.973798	4.8459	1.26e-06	1.7e-05	Bacteria	Firmicutes	Bacilli	Lactobacillales	Lactobacillaceae	Lactobacillus
40.931	-1.92576	0.397335	-4.84669	1.26e-06	1.7e-05	Bacteria	Firmicutes	Clostridia	Clostridiales
67.7537	-2.94091	0.614599	-4.7851	1.71e-06	2.23e-05	Bacteria	Firmicutes	Clostridia	Clostridiales	Lachnospiraceae
12.2578	4.03901	0.847315	4.76683	1.87e-06	2.31e-05	Bacteria	Firmicutes	Clostridia	Clostridiales	Lachnospiraceae
2.90398	4.71106	0.988482	4.76596	1.88e-06	2.31e-05	Bacteria	Firmicutes	Bacilli
346.977	-2.3961	0.507919	-4.71748	2.39e-06	2.84e-05	Bacteria	Firmicutes	Clostridia	Clostridiales
7.01959	-6.09938	1.29828	-4.69805	2.63e-06	2.97e-05	Bacteria	Firmicutes	Clostridia	Clostridiales	Lachnospiraceae
6.02883	5.66448	1.20604	4.69677	2.64e-06	2.97e-05	Bacteria	Firmicutes	Clostridia	Clostridiales
6.22787	4.42439	0.944493	4.68441	2.81e-06	3.07e-05	Bacteria	Firmicutes	Clostridia	Clostridiales	Ruminococcaceae	Ruminococcus
55.302	-4.29996	0.93034	-4.62192	3.8e-06	4.05e-05	Bacteria	Firmicutes
8.34077	-2.88917	0.63027	-4.58402	4.56e-06	4.74e-05	Bacteria	Firmicutes	Clostridia	Clostridiales	[Mogibacteriaceae]
3.57709	-5.27621	1.15759	-4.55793	5.17e-06	5.23e-05	Bacteria	Firmicutes	Clostridia	Clostridiales
9.12481	-3.24858	0.722411	-4.49686	6.9e-06	6.81e-05	Bacteria	Firmicutes	Clostridia	Clostridiales	Lachnospiraceae
93.6368	3.78674	0.84471	4.48289	7.36e-06	7.1e-05	Bacteria	Firmicutes	Clostridia	Clostridiales
14.449	-2.16954	0.489103	-4.43576	9.17e-06	8.52e-05	Bacteria	Firmicutes	Clostridia	Clostridiales	Lachnospiraceae
3.80906	5.0144	1.13302	4.4257	9.61e-06	8.65e-05	Bacteria	Firmicutes	Clostridia	Clostridiales	Lachnospiraceae
11.2954	-2.6003	0.589502	-4.411	1.03e-05	9.06e-05	Bacteria	Firmicutes	Clostridia	Clostridiales	Ruminococcaceae
153.199	-2.42963	0.577211	-4.20925	2.56e-05	0.000220784	Bacteria	Firmicutes	Clostridia	Clostridiales	Lachnospiraceae
53.265	3.47714	0.829651	4.19109	2.78e-05	0.000234241	Bacteria	Firmicutes	Bacilli
3.30388	4.41757	1.05785	4.17601	2.97e-05	0.000245202	Bacteria	Firmicutes	Bacilli	Lactobacillales	Streptococcaceae	Streptococcus
3.48941	4.65734	1.1178	4.16655	3.09e-05	0.000247735	Bacteria	Firmicutes	Erysipelotrichi	Erysipelotrichales	Erysipelotrichaceae	Allobaculum
3.51793	3.8279	0.919162	4.16455	3.12e-05	0.000247735	Bacteria
14.5082	4.18951	1.00805	4.15604	3.24e-05	0.000252194	Bacteria	Firmicutes	Clostridia	Clostridiales
3.8771	4.22002	1.02481	4.11786	3.82e-05	0.000292219	Bacteria	Firmicutes	Bacilli	Lactobacillales
15.414	3.74561	0.915224	4.09256	4.27e-05	0.000319978	Bacteria	Firmicutes	Clostridia	Clostridiales	Lachnospiraceae
2.42526	4.10808	1.01135	4.06197	4.87e-05	0.000358318	Bacteria	Bacteroidetes	Bacteroidia	Bacteroidales	S24-7
7.31498	3.97558	0.987151	4.02733	5.64e-05	0.000408	Bacteria	Firmicutes	Clostridia	Clostridiales
10.6429	2.26497	0.570853	3.9677	7.26e-05	0.000515634	Bacteria	Actinobacteria	Coriobacteriia	Coriobacteriales	Coriobacteriaceae	Adlercreutzia
72.9249	-9.71819	2.4569	-3.95546	7.64e-05	0.000533397	Bacteria	Firmicutes	Clostridia	Clostridiales	Lachnospiraceae
4.70851	-3.12303	0.79386	-3.93398	8.36e-05	0.000573525	Bacteria	Firmicutes	Erysipelotrichi	Erysipelotrichales	Erysipelotrichaceae	Allobaculum
2.58047	5.27363	1.34316	3.92629	8.63e-05	0.000582298	Bacteria	Tenericutes	Mollicutes	RF39
11.2164	-2.32549	0.593524	-3.91811	8.92e-05	0.000592544	Bacteria	Firmicutes	Clostridia	Clostridiales
21.3651	-1.52643	0.391949	-3.89446	9.84e-05	0.000637717	Bacteria	Firmicutes	Clostridia	Clostridiales	Lachnospiraceae
3.3916	5.47296	1.40601	3.89254	9.92e-05	0.000637717	Bacteria	Tenericutes	Mollicutes	RF39
32.7353	-2.15036	0.556363	-3.86503	0.000111073	0.000696222	Bacteria	Firmicutes	Clostridia	Clostridiales	Ruminococcaceae
3.81213	4.07951	1.05589	3.86358	0.000111739	0.000696222	Bacteria	Firmicutes	Bacilli	Lactobacillales	Lactobacillaceae	Lactobacillus
812.271	-1.80192	0.471343	-3.82294	0.000131867	0.000809187	Bacteria	Bacteroidetes	Bacteroidia	Bacteroidales	S24-7
3.52441	-2.90147	0.760854	-3.81344	0.000137043	0.000828397	Bacteria	Firmicutes	Clostridia	Clostridiales	Ruminococcaceae
6.59434	3.41968	0.898765	3.80486	0.000141883	0.00084504	Bacteria	Firmicutes	Erysipelotrichi	Erysipelotrichales	Erysipelotrichaceae	Allobaculum
14.8018	2.3318	0.619409	3.76455	0.000166852	0.000966852	Bacteria	Firmicutes	Clostridia	Clostridiales	Ruminococcaceae	Oscillospira
3.4151	3.03412	0.806054	3.76416	0.00016711	0.000966852	Bacteria	Firmicutes	Clostridia	Clostridiales
2.3208	-4.89169	1.30547	-3.74708	0.000178903	0.0010205	Bacteria	Firmicutes	Clostridia	Clostridiales
12.7827	3.45796	0.926065	3.73404	0.000188436	0.00105995	Bacteria
6.36801	5.91002	1.58685	3.72436	0.000195808	0.00108633	Bacteria	Firmicutes	Erysipelotrichi	Erysipelotrichales	Erysipelotrichaceae
26.9712	-2.39934	0.647073	-3.70799	0.00020891	0.00113481	Bacteria	Firmicutes	Clostridia	Clostridiales
17.4583	2.88764	0.779077	3.70649	0.000210149	0.00113481	Bacteria	Firmicutes	Bacilli	Lactobacillales	Lactobacillaceae	Lactobacillus
106.792	1.69963	0.461395	3.68368	0.00022989	0.00122507	Bacteria	Bacteroidetes	Bacteroidia	Bacteroidales	S24-7
2.75394	-3.86319	1.05047	-3.6776	0.000235442	0.00123837	Bacteria	Tenericutes	Mollicutes	RF39
2.5878	-3.74831	1.0256	-3.65476	0.000257424	0.00133662	Bacteria	Firmicutes	Clostridia	Clostridiales	Ruminococcaceae	Ruminococcus
3.44549	-3.06998	0.842732	-3.64288	0.0002696	0.00138213	Bacteria	Firmicutes	Erysipelotrichi	Erysipelotrichales	Erysipelotrichaceae	Allobaculum
15.8811	2.21421	0.614594	3.60273	0.000314895	0.00158076	Bacteria	Firmicutes	Bacilli	Turicibacterales	Turicibacteraceae	Turicibacter
38.443	3.18855	0.885291	3.60169	0.000316152	0.00158076	Bacteria	Firmicutes	Clostridia	Clostridiales	Lachnospiraceae
7789.13	2.86002	0.799339	3.57798	0.000346262	0.00171019	Bacteria	Firmicutes	Erysipelotrichi	Erysipelotrichales	Erysipelotrichaceae	Allobaculum
3.9959	3.15884	0.890505	3.54725	0.000389278	0.00189949	Bacteria	Firmicutes	Clostridia	Clostridiales
9.17457	3.00473	0.850311	3.53369	0.000409808	0.00196218	Bacteria	Bacteroidetes	Bacteroidia	Bacteroidales	Prevotellaceae
158.352	1.45285	0.411293	3.53239	0.000411814	0.00196218	Bacteria	Bacteroidetes	Bacteroidia	Bacteroidales	S24-7
2.48064	-4.99288	1.41566	-3.52688	0.000420482	0.00198018	Bacteria	Bacteroidetes	Bacteroidia	Bacteroidales	S24-7
37.1554	1.74919	0.499679	3.50062	0.000464179	0.00216083	Bacteria	Firmicutes	Clostridia	Clostridiales
26.4359	2.85311	0.819839	3.48009	0.000501248	0.00230688	Bacteria	Firmicutes	Bacilli
17.4816	2.95533	0.853511	3.46255	0.000535081	0.00243492	Bacteria	Firmicutes	Clostridia	Clostridiales
6.77531	3.56941	1.03267	3.45648	0.000547275	0.00245059	Bacteria	Firmicutes	Bacilli	Lactobacillales	Lactobacillaceae	Lactobacillus
7.84531	3.94824	1.14281	3.45484	0.000550626	0.00245059	Bacteria	Tenericutes	Mollicutes	RF39
5.69397	-3.12371	0.907628	-3.44162	0.000578248	0.00252033	Bacteria	Firmicutes	Erysipelotrichi	Erysipelotrichales	Erysipelotrichaceae	Allobaculum
3.31677	3.16702	0.920276	3.44139	0.000578743	0.00252033	Bacteria	Bacteroidetes	Bacteroidia	Bacteroidales	S24-7
5.01989	-3.94027	1.15738	-3.40447	0.000662937	0.00284526	Bacteria	Firmicutes	Clostridia	Clostridiales
7.311	4.8357	1.42117	3.40263	0.000667405	0.00284526	Bacteria	Firmicutes	Clostridia	Clostridiales	Clostridiaceae	Candidatus Arthromitus
5.49729	-1.90149	0.565868	-3.36031	0.000778539	0.00328446	Bacteria	Firmicutes	Clostridia	Clostridiales	Ruminococcaceae
2.87289	3.87625	1.16267	3.33391	0.000856329	0.00357539	Bacteria	Bacteroidetes	Bacteroidia	Bacteroidales	S24-7
2.46142	-4.9337	1.49341	-3.30365	0.000954357	0.00394403	Bacteria	Firmicutes	Clostridia	Clostridiales	Lachnospiraceae
10.2487	-1.91657	0.586662	-3.26691	0.00108727	0.00444794	Bacteria	Firmicutes	Clostridia	Clostridiales	Lachnospiraceae
4350.34	1.89417	0.59377	3.19007	0.00142239	0.00576069	Bacteria	Firmicutes	Bacilli	Turicibacterales	Turicibacteraceae	Turicibacter
2.04056	4.44646	1.39774	3.18118	0.00146674	0.00588149	Bacteria	Firmicutes	Clostridia	Clostridiales
2.73216	3.39314	1.07087	3.16859	0.00153178	0.00608207	Bacteria	Firmicutes	Clostridia	Clostridiales	Ruminococcaceae	Ruminococcus
4.26383	2.48051	0.790892	3.13635	0.00171066	0.00672638	Bacteria	Firmicutes	Clostridia	Clostridiales
5.77829	2.82047	0.915942	3.07932	0.00207476	0.00807959	Bacteria	Bacteroidetes	Bacteroidia	Bacteroidales	S24-7
17.2056	-1.35704	0.441647	-3.07267	0.0021215	0.00814671	Bacteria	Firmicutes	Clostridia	Clostridiales
200.459	-2.61416	0.85122	-3.07107	0.00213293	0.00814671	Bacteria	Firmicutes	Clostridia	Clostridiales
8.47158	2.1198	0.690858	3.06836	0.00215234	0.00814671	Bacteria	Firmicutes	Clostridia	Clostridiales
3.64776	-2.79804	0.91796	-3.04811	0.00230286	0.00863574	Bacteria	Firmicutes	Clostridia	Clostridiales	Lachnospiraceae
4.02024	3.52333	1.16143	3.03362	0.00241639	0.00897831	Bacteria	Firmicutes	Bacilli	Lactobacillales	Lactobacillaceae	Lactobacillus
55.5994	-2.6751	0.889674	-3.00683	0.00263989	0.0097196	Bacteria	Firmicutes	Clostridia	Clostridiales	Lachnospiraceae
8.55618	3.84016	1.27911	3.00221	0.00268029	0.00977945	Bacteria	Firmicutes	Bacilli	Lactobacillales	Lactobacillaceae	Lactobacillus	vagilis

## Sheet: BSp of LC at 16th wk
baseMean	log2FoldChange	lfcSE	stat	pvalue	padj	Kingdom	Phylum	Class	Order	Family	Genus	Species
20.3094	5.54548	1.142	4.85595	1.28e-25	4.4e-23	Bacteria	Bacteroidetes	Bacteroidia	Bacteroidales	S24-7
1132.53	9.06598	0.898297	10.0924	5.97e-24	1.02e-21	Bacteria	Firmicutes	Bacilli	Lactobacillales	Lactobacillaceae	Lactobacillus	reuteri
851.542	11.9412	1.23006	9.70784	2.79e-22	3.19e-20	Bacteria	Verrucomicrobia	Verrucomicrobiae	Verrucomicrobiales	Verrucomicrobiaceae	Akkermansia	muciniphila
103.319	-5.75653	0.79841	-7.20999	5.6e-13	4.8e-11	Bacteria	Firmicutes	Bacilli	Lactobacillales	Streptococcaceae	Lactococcus
63.6653	8.58713	1.30899	6.56013	5.38e-11	3.69e-09	Bacteria	Proteobacteria	Deltaproteobacteria	Desulfovibrioles	Desulfovibrioceae	Desulfovibrio	C21_c20
16.6375	7.3865	1.14765	6.43621	1.22e-10	7e-09	Bacteria	Firmicutes	Bacilli	Lactobacillales	Lactobacillaceae	Lactobacillus	vagilis
16.8916	8.29694	1.36727	6.06826	1.29e-09	6.34e-08	Bacteria	Firmicutes	Clostridia	Clostridiales	Lachnospiraceae	Coprococcus
7.44015	7.25148	1.24237	5.83682	5.32e-09	2.28e-07	Bacteria	Firmicutes	Clostridia	Clostridiales	Lachnospiraceae
19.1557	6.34067	1.09267	5.80291	6.52e-09	2.4e-07	Bacteria	Firmicutes	Clostridia	Clostridiales	Lachnospiraceae
38.8299	5.73591	0.990498	5.79094	7e-09	2.4e-07	Bacteria	Firmicutes	Erysipelotrichi	Erysipelotrichales	Erysipelotrichaceae	Allobaculum
4.49822	7.08673	1.26617	5.597	2.18e-08	6.8e-07	Bacteria	Firmicutes	Bacilli	Lactobacillales	Lactobacillaceae	Lactobacillus
12.8352	4.37782	0.790464	5.53829	3.05e-08	8.73e-07	Bacteria	Firmicutes	Clostridia	Clostridiales	Lachnospiraceae
76.3774	2.27061	0.424592	5.34774	8.91e-08	2.35e-06	Bacteria	Bacteroidetes	Bacteroidia	Bacteroidales	S24-7
48.4437	7.41063	1.42653	5.19486	2.05e-07	5.02e-06	Bacteria	Firmicutes	Clostridia	Clostridiales
9.43677	4.00503	0.776871	5.15534	2.53e-07	5.79e-06	Bacteria	Firmicutes	Erysipelotrichi	Erysipelotrichales	Erysipelotrichaceae	Allobaculum
16.2768	6.91675	1.3506	5.12124	3.04e-07	6.51e-06	Bacteria	Firmicutes	Clostridia	Clostridiales
28.6053	7.68114	1.50517	5.10316	3.34e-07	6.74e-06	Bacteria	Tenericutes	Mollicutes	RF39
344.07	-8.13471	0.777496	-10.4627	1.2e-06	2.28e-05	Bacteria	Bacteroidetes	Bacteroidia	Bacteroidales	S24-7
3.78359	5.61646	1.211	4.63786	3.52e-06	6.36e-05	Bacteria	Firmicutes	Bacilli
7.27862	6.24931	1.38186	4.52239	6.11e-06	0.000104863	Bacteria	Firmicutes	Bacilli	Lactobacillales	Lactobacillaceae	Lactobacillus	vagilis
72.8817	-5.89152	1.34789	-4.37093	1.24e-05	0.000184501	Bacteria	Firmicutes	Clostridia	Clostridiales	Ruminococcaceae
2.91008	5.26853	1.20107	4.38654	1.15e-05	0.000184501	Bacteria	Firmicutes	Bacilli	Lactobacillales	Lactobacillaceae	Lactobacillus
79.9967	-3.33659	0.762424	-4.37629	1.21e-05	0.000184501	Bacteria	Firmicutes	Clostridia	Clostridiales
2.40473	6.26785	1.45311	4.31342	1.61e-05	0.000229737	Bacteria	Firmicutes	Clostridia	Clostridiales
14.9705	3.43405	0.804241	4.26993	1.96e-05	0.000268275	Bacteria	Firmicutes	Clostridia	Clostridiales
230.694	2.4406	0.580023	4.20777	2.58e-05	0.000340241	Bacteria	Bacteroidetes	Bacteroidia	Bacteroidales	S24-7
9.66499	2.00895	0.49034	4.09705	4.18e-05	0.000531593	Bacteria	Actinobacteria	Coriobacteriia	Coriobacteriales	Coriobacteriaceae	Adlercreutzia
3.74876	6.20106	1.58304	3.91717	8.96e-05	0.00109752	Bacteria	Firmicutes	Clostridia	Clostridiales
2.19859	6.06189	1.57328	3.85303	0.000116666	0.00136889	Bacteria	Firmicutes	Bacilli	Lactobacillales
3.56127	5.66825	1.47354	3.84668	0.000119728	0.00136889	Bacteria	Firmicutes	Bacilli	Lactobacillales	Lactobacillaceae	Lactobacillus
2.23957	5.46177	1.43297	3.8115	0.000138129	0.00152833	Bacteria	Firmicutes	Clostridia	Clostridiales
37.1261	-2.26736	0.603806	-3.75511	0.000173263	0.00180089	Bacteria	Firmicutes	Clostridia	Clostridiales	Ruminococcaceae	Oscillospira
5.01731	7.25234	1.92803	3.76152	0.000168882	0.00180089	Bacteria	Tenericutes	Mollicutes	RF39
753.618	-1.59954	0.438269	-3.64967	0.000262577	0.00262835	Bacteria	Bacteroidetes	Bacteroidia	Bacteroidales	S24-7
8.38914	-4.06775	1.11622	-3.64422	0.000268199	0.00262835	Bacteria	Firmicutes	Erysipelotrichi	Erysipelotrichales	Erysipelotrichaceae	Clostridium
6.85888	4.1517	1.18379	3.50712	0.000452983	0.00431592	Bacteria	Firmicutes	Erysipelotrichi	Erysipelotrichales	Erysipelotrichaceae	Allobaculum
6.28877	5.78702	1.65778	3.49083	0.000481524	0.00446386	Bacteria	Firmicutes	Clostridia	Clostridiales	Lachnospiraceae
9.75503	5.2957	1.53061	3.45987	0.000540444	0.00475313	Bacteria	Firmicutes	Clostridia	Clostridiales	Lachnospiraceae
176.89	-2.95268	0.852844	-3.46216	0.000535865	0.00475313	Bacteria	Firmicutes	Clostridia	Clostridiales
22.7773	-4.04198	1.19073	-3.39455	0.00068741	0.00589454	Bacteria	Firmicutes	Clostridia	Clostridiales	Lachnospiraceae
5.50394	7.92521	2.37715	3.33392	0.000856319	0.00716384	Bacteria	Tenericutes	Mollicutes	RF39
4.81143	-4.78866	1.4405	-3.32429	0.000886424	0.00723913	Bacteria	Firmicutes	Clostridia	Clostridiales	Lachnospiraceae
1.94804	5.46887	1.65509	3.30427	0.000952227	0.00759567	Bacteria	Firmicutes	Bacilli	Lactobacillales	Lactobacillaceae	Lactobacillus
1.94513	5.94213	1.80702	3.28837	0.0010077	0.00785547	Bacteria	Firmicutes	Bacilli	Lactobacillales	Lactobacillaceae	Lactobacillus
941.644	5.84408	1.78122	3.28095	0.0010346	0.00788594	Bacteria	Bacteroidetes	Bacteroidia	Bacteroidales	S24-7

## Sheet: GTPs of LC at 16th wk
baseMean	log2FoldChange	lfcSE	stat	pvalue	padj	Kingdom	Phylum	Class	Order	Family	Genus	Species
941.644	28.39	1.99958	14.198	9.43e-46	2.05e-43	Bacteria	Bacteroidetes	Bacteroidia	Bacteroidales	S24-7
344.07	-6.60407	0.778602	-8.48196	2.21e-17	2.4e-15	Bacteria	Bacteroidetes	Bacteroidia	Bacteroidales	S24-7
58.2894	17.7071	2.22304	7.96527	1.65e-15	1.19e-13	Bacteria	Firmicutes	Bacilli	Lactobacillales	Lactobacillaceae	Lactobacillus	reuteri
31.4487	15.6651	2.95388	5.30322	1.14e-07	6.17e-06	Bacteria	Bacteroidetes	Bacteroidia	Bacteroidales	S24-7

## Sheet: Combination of LC at 16th wk
baseMean	log2FoldChange	lfcSE	stat	pvalue	padj	Kingdom	Phylum	Class	Order	Family	Genus	Species
941.644	12.9255	2.11389	6.11457	2.9e-25	9.96e-23	Bacteria	Bacteroidetes	Bacteroidia	Bacteroidales	S24-7
1132.53	9.84349	0.971209	10.1353	3.85e-24	6.61e-22	Bacteria	Firmicutes	Bacilli	Lactobacillales	Lactobacillaceae	Lactobacillus	reuteri
851.542	10.0648	1.11466	9.0295	1.72e-19	1.97e-17	Bacteria	Verrucomicrobia	Verrucomicrobiae	Verrucomicrobiales	Verrucomicrobiaceae	Akkermansia	muciniphila
103.319	-6.23742	0.819567	-7.61063	2.73e-14	2.34e-12	Bacteria	Firmicutes	Bacilli	Lactobacillales	Streptococcaceae	Lactococcus
279.624	6.93318	1.06616	6.50294	7.88e-11	5.4e-09	Bacteria	Firmicutes	Clostridia	Clostridiales	Clostridiaceae
344.07	-8.29371	0.79863	-10.3849	9.68e-10	4.74e-08	Bacteria	Bacteroidetes	Bacteroidia	Bacteroidales	S24-7
63.6653	8.73046	1.42476	6.12768	8.92e-10	4.74e-08	Bacteria	Proteobacteria	Deltaproteobacteria	Desulfovibrioles	Desulfovibrioceae	Desulfovibrio	C21_c20
16.6375	7.38916	1.26269	5.85192	4.86e-09	2.08e-07	Bacteria	Firmicutes	Bacilli	Lactobacillales	Lactobacillaceae	Lactobacillus	vagilis
16.8916	8.44027	1.48493	5.68396	1.32e-08	5.02e-07	Bacteria	Firmicutes	Clostridia	Clostridiales	Lachnospiraceae	Coprococcus
19.1557	7.41427	1.33054	5.57237	2.51e-08	8.62e-07	Bacteria	Firmicutes	Clostridia	Clostridiales	Lachnospiraceae
7.44015	7.39481	1.35501	5.4574	4.83e-08	1.51e-06	Bacteria	Firmicutes	Clostridia	Clostridiales	Lachnospiraceae
31.4487	16.9884	3.13306	5.4223	5.88e-08	1.68e-06	Bacteria	Bacteroidetes	Bacteroidia	Bacteroidales	S24-7
176.89	-4.65356	0.899919	-5.17109	2.33e-07	6.14e-06	Bacteria	Firmicutes	Clostridia	Clostridiales
19.7428	4.39435	0.861126	5.10302	3.34e-07	8.19e-06	Bacteria	Actinobacteria	Coriobacteriia	Coriobacteriales	Coriobacteriaceae	Adlercreutzia
9.66499	2.75703	0.550489	5.00834	5.49e-07	1.22e-05	Bacteria	Actinobacteria	Coriobacteriia	Coriobacteriales	Coriobacteriaceae	Adlercreutzia
34.1085	5.76128	1.1521	5.00069	5.71e-07	1.22e-05	Bacteria	Firmicutes	Bacilli
12.8352	3.78485	0.776942	4.87147	1.11e-06	2.23e-05	Bacteria	Firmicutes	Clostridia	Clostridiales	Lachnospiraceae
28.6053	7.82447	1.62773	4.80698	1.53e-06	2.77e-05	Bacteria	Tenericutes	Mollicutes	RF39
16.2768	7.06009	1.46649	4.81427	1.48e-06	2.77e-05	Bacteria	Firmicutes	Clostridia	Clostridiales
4.49822	6.50871	1.37937	4.71862	2.37e-06	4.07e-05	Bacteria	Firmicutes	Bacilli	Lactobacillales	Lactobacillaceae	Lactobacillus
76.3774	2.07885	0.445682	4.66442	3.09e-06	5.05e-05	Bacteria	Bacteroidetes	Bacteroidia	Bacteroidales	S24-7
230.694	2.84382	0.616577	4.61227	3.98e-06	6.21e-05	Bacteria	Bacteroidetes	Bacteroidia	Bacteroidales	S24-7
20.3094	5.92359	1.28812	4.59862	4.25e-06	6.34e-05	Bacteria	Bacteroidetes	Bacteroidia	Bacteroidales	S24-7
2.91008	5.99291	1.31401	4.56078	5.1e-06	7.28e-05	Bacteria	Firmicutes	Bacilli	Lactobacillales	Lactobacillaceae	Lactobacillus
19.6692	-27.676	6.11281	-4.52754	5.97e-06	8.19e-05	Bacteria	Bacteroidetes	Bacteroidia	Bacteroidales	Rikenellaceae
38.5841	5.55715	1.28649	4.31961	1.56e-05	0.000206204	Bacteria	Firmicutes	Bacilli	Lactobacillales	Lactobacillaceae	Lactobacillus
6.85888	5.7321	1.3505	4.24442	2.19e-05	0.000278418	Bacteria
9.75503	7.22327	1.72008	4.19938	2.68e-05	0.000327864	Bacteria	Firmicutes	Clostridia	Clostridiales	Lachnospiraceae
7.27862	6.25519	1.50266	4.16275	3.14e-05	0.000371905	Bacteria	Firmicutes	Bacilli	Lactobacillales	Lactobacillaceae	Lactobacillus	vagilis
14.9628	4.8845	1.19095	4.10135	4.11e-05	0.000469612	Bacteria	Firmicutes	Bacilli
2.40473	6.41118	1.57186	4.07873	4.53e-05	0.000501034	Bacteria	Firmicutes	Clostridia	Clostridiales
12.404	9.42589	2.36924	3.97845	6.94e-05	0.000743531	Bacteria	Firmicutes	Clostridia	Clostridiales	Clostridiaceae	Candidatus Arthromitus
32.5355	-2.11705	0.536626	-3.94512	7.98e-05	0.000829008	Bacteria	Firmicutes	Clostridia	Clostridiales	Ruminococcaceae	Oscillospira
72.8817	-5.55587	1.41562	-3.92468	8.68e-05	0.00085109	Bacteria	Firmicutes	Clostridia	Clostridiales	Ruminococcaceae
9.43677	2.89424	0.736503	3.92971	8.5e-05	0.00085109	Bacteria	Firmicutes	Clostridia	Clostridiales
6.68443	5.30971	1.36444	3.8915	9.96e-05	0.00094922	Bacteria
753.618	-1.80406	0.464457	-3.88424	0.00010265	0.000951597	Bacteria	Bacteroidetes	Bacteroidia	Bacteroidales	S24-7
3.15738	-4.31986	1.118	-3.86391	0.000111586	0.00100721	Bacteria	Firmicutes	Clostridia	Clostridiales	Ruminococcaceae	Oscillospira
286.22	5.73244	1.53397	3.737	0.000186231	0.00163788	Bacteria	Firmicutes	Erysipelotrichi	Erysipelotrichales	Erysipelotrichaceae	Allobaculum
9.68781	4.68193	1.25822	3.72106	0.000198388	0.00168991	Bacteria	Firmicutes	Bacilli	Lactobacillales	Lactobacillaceae	Lactobacillus
3.74876	6.34439	1.70709	3.7165	0.000202001	0.00168991	Bacteria	Firmicutes	Clostridia	Clostridiales
2.19859	6.20522	1.69663	3.65739	0.000254801	0.00208087	Bacteria	Firmicutes	Bacilli	Lactobacillales
5.01731	7.39567	2.0692	3.57417	0.000351342	0.00280256	Bacteria	Tenericutes	Mollicutes	RF39
20.0956	-4.5939	1.33371	-3.44445	0.000572214	0.00436154	Bacteria	Firmicutes	Clostridia	Clostridiales	Lachnospiraceae
79.9967	-2.7823	0.806412	-3.45022	0.000560129	0.00436154	Bacteria	Firmicutes	Clostridia	Clostridiales
2.94358	6.89869	2.01458	3.42437	0.000616219	0.00459485	Bacteria	Firmicutes	Bacilli	Lactobacillales	Lactobacillaceae	Lactobacillus
45.4292	-8.67244	2.54492	-3.40774	0.000655032	0.00478034	Bacteria	Bacteroidetes	Bacteroidia	Bacteroidales	Prevotellaceae	Prevotella
6.28877	5.93035	1.78425	3.32371	0.000888276	0.00634747	Bacteria	Firmicutes	Clostridia	Clostridiales	Lachnospiraceae
15.7185	2.51174	0.773095	3.24894	0.00115835	0.00796761	Bacteria	Firmicutes	Clostridia	Clostridiales	Lachnospiraceae	Dorea
2.93446	5.30129	1.63208	3.24818	0.00116146	0.00796761	Bacteria	Firmicutes	Bacilli	Lactobacillales	Lactobacillaceae	Lactobacillus
3.78359	3.84286	1.19986	3.20276	0.00136116	0.00915446	Bacteria	Firmicutes	Erysipelotrichi	Erysipelotrichales	Erysipelotrichaceae	Allobaculum
5.50394	8.06855	2.54135	3.17491	0.00149884	0.00970006	Bacteria	Tenericutes	Mollicutes	RF39
14.9705	2.54657	0.800773	3.18013	0.00147207	0.00970006	Bacteria	Firmicutes	Clostridia	Clostridiales
1.94804	5.61221	1.7806	3.15186	0.00162233	0.0099368	Bacteria	Firmicutes	Bacilli	Lactobacillales	Lactobacillaceae	Lactobacillus
2.23957	4.88376	1.54882	3.15321	0.00161485	0.0099368	Bacteria	Firmicutes	Clostridia	Clostridiales
3393.95	4.82846	1.53106	3.15366	0.00161236	0.0099368	Bacteria	Firmicutes	Bacilli	Lactobacillales	Lactobacillaceae	Lactobacillus

## Sheet: BSp of BE at 28th week
baseMean	log2FoldChange	lfcSE	stat	pvalue	padj	Kingdom	Phylum	Class	Order	Family	Genus	Species
444.776	11.3014	1.02196	11.0585	1.99e-28	9.33e-26	Bacteria	Bacteroidetes	Bacteroidia	Bacteroidales	Rikenellaceae
99.4588	11.7705	1.11853	10.5232	6.75e-26	1.58e-23	Bacteria	Firmicutes	Bacilli	Lactobacillales	Lactobacillaceae	Lactobacillus
13.2658	9.11877	1.30304	6.99809	2.59e-12	4.05e-10	Bacteria	Firmicutes	Clostridia	Clostridiales	Lachnospiraceae
10.8495	7.29198	1.21857	5.98407	2.18e-09	2.55e-07	Bacteria	Firmicutes	Bacilli	Lactobacillales
41.6451	10.0148	1.77373	5.6462	1.64e-08	1.54e-06	Bacteria	Firmicutes	Clostridia	Clostridiales	Lachnospiraceae	Coprococcus
79.4257	-20.6561	3.6892	-5.59905	2.16e-08	1.68e-06	Bacteria	Firmicutes	Clostridia	Clostridiales	Lachnospiraceae
2.40365	7.35324	1.36827	5.3741	7.7e-08	5.15e-06	Bacteria	Firmicutes	Bacilli	Lactobacillales	Lactobacillaceae	Lactobacillus
49.9997	7.4629	1.41235	5.28401	1.26e-07	7.39e-06	Bacteria	Firmicutes	Clostridia	Clostridiales
75.4542	13.5545	1.75212	3.44123	1.82e-07	9.49e-06	Bacteria	Firmicutes	Erysipelotrichi	Erysipelotrichales	Erysipelotrichaceae	Allobaculum
9.71809	5.75057	1.12419	5.11532	3.13e-07	1.47e-05	Bacteria	Firmicutes	Clostridia	Clostridiales	Lachnospiraceae
3.75603	8.36556	1.66912	5.01197	5.39e-07	2.29e-05	Bacteria	Firmicutes	Bacilli
6.10929	8.0313	1.64446	4.88385	1.04e-06	4.06e-05	Bacteria	Firmicutes	Bacilli	Lactobacillales	Lactobacillaceae	Lactobacillus
6.79365	8.27922	1.71806	4.81895	1.44e-06	5.2e-05	Bacteria	Firmicutes	Bacilli	Lactobacillales	Lactobacillaceae	Lactobacillus
203.573	-5.98528	1.27121	-4.70834	2.5e-06	8.35e-05	Bacteria	Firmicutes	Bacilli	Lactobacillales	Streptococcaceae	Lactococcus
7.69055	7.0761	1.51839	4.66027	3.16e-06	9.85e-05	Bacteria	Firmicutes	Bacilli	Lactobacillales	Lactobacillaceae	Lactobacillus
3.73409	6.83866	1.47896	4.62396	3.76e-06	0.000110121	Bacteria	Firmicutes	Bacilli	Lactobacillales	Lactobacillaceae	Lactobacillus
208.556	11.8818	2.57703	4.61067	4.01e-06	0.000110497	Bacteria	Firmicutes	Clostridia	Clostridiales	Lachnospiraceae
1699.63	5.72397	1.2496	4.58066	4.64e-06	0.000115206	Bacteria	Bacteroidetes	Bacteroidia	Bacteroidales	S24-7
5.83792	7.61626	1.66339	4.57877	4.68e-06	0.000115206	Bacteria	Firmicutes	Bacilli	Lactobacillales	Lactobacillaceae	Lactobacillus
11.5411	7.6324	1.67084	4.56801	4.92e-06	0.000115215	Bacteria	Firmicutes	Bacilli	Lactobacillales	Lactobacillaceae	Lactobacillus	vagilis
8.0079	7.63927	1.69429	4.50882	6.52e-06	0.00013944	Bacteria	Firmicutes	Bacilli	Lactobacillales	Lactobacillaceae	Lactobacillus
5.00302	7.07589	1.56975	4.50765	6.55e-06	0.00013944	Bacteria	Firmicutes	Bacilli	Lactobacillales	Lactobacillaceae	Lactobacillus
4.88224	9.3532	2.13144	4.3882	1.14e-05	0.00023256	Bacteria	Firmicutes	Bacilli	Lactobacillales	Lactobacillaceae	Lactobacillus
3.48941	4.65734	1.1178	4.16655	3.09e-05	0.000247735	Bacteria	Firmicutes	Erysipelotrichi	Erysipelotrichales	Erysipelotrichaceae	Allobaculum
3.48941	4.65734	1.1178	4.16655	3.09e-05	0.000247735	Bacteria	Firmicutes	Erysipelotrichi	Erysipelotrichales	Erysipelotrichaceae	Allobaculum
7.65256	6.9913	1.6176	4.32203	1.55e-05	0.000301467	Bacteria	Firmicutes	Bacilli	Lactobacillales	Lactobacillaceae	Lactobacillus
6.59588	5.33366	1.243	4.29097	1.78e-05	0.000332336	Bacteria	Firmicutes	Clostridia	Clostridiales	Lachnospiraceae
6.00521	7.73173	1.80534	4.28271	1.85e-05	0.000332336	Bacteria	Firmicutes	Bacilli	Lactobacillales	Lactobacillaceae	Lactobacillus
163.618	5.19626	1.22395	4.24548	2.18e-05	0.000378087	Bacteria	Firmicutes	Clostridia	Clostridiales
4.30588	6.61654	1.57351	4.20496	2.61e-05	0.000436455	Bacteria	Firmicutes	Bacilli	Lactobacillales	Lactobacillaceae	Lactobacillus
15.8343	7.39723	1.76767	4.18474	2.85e-05	0.000460722	Bacteria	Firmicutes	Clostridia	Clostridiales
4.26547	6.78618	1.63219	4.15773	3.21e-05	0.000501432	Bacteria	Firmicutes	Bacilli	Lactobacillales	Lactobacillaceae	Lactobacillus
3.13585	6.7861	1.65282	4.10577	4.03e-05	0.000608349	Bacteria	Firmicutes	Bacilli	Lactobacillales	Lactobacillaceae	Lactobacillus
19.9384	5.66361	1.38934	4.07646	4.57e-05	0.000668756	Bacteria	Firmicutes	Clostridia	Clostridiales	Lachnospiraceae
139.526	11.4246	2.8494	4.0095	6.08e-05	0.00086294	Bacteria	Firmicutes	Clostridia	Clostridiales
7.48873	6.20171	1.55226	3.99527	6.46e-05	0.000889499	Bacteria	Firmicutes	Clostridia	Clostridiales
4.14911	6.78589	1.70266	3.98547	6.73e-05	0.00090054	Bacteria	Firmicutes	Bacilli	Lactobacillales	Lactobacillaceae	Lactobacillus
521.255	9.18373	2.31676	3.96404	7.37e-05	0.00095799	Bacteria	Verrucomicrobia	Verrucomicrobiae	Verrucomicrobiales	Verrucomicrobiaceae	Akkermansia	muciniphila
21.3237	7.25003	1.86813	3.88089	0.000104074	0.00131639	Bacteria	Firmicutes	Bacilli
5.16571	6.61597	1.71146	3.86568	0.000110779	0.00136432	Bacteria	Firmicutes	Bacilli	Lactobacillales	Lactobacillaceae	Lactobacillus
14.0989	8.44328	2.20218	3.83405	0.000126052	0.00151262	Bacteria	Firmicutes	Bacilli	Lactobacillales	Lactobacillaceae	Lactobacillus
71.1062	7.15833	1.88012	3.80738	0.000140449	0.00164325	Bacteria	Firmicutes	Bacilli	Lactobacillales	Lactobacillaceae	Lactobacillus
36.339	9.5199	2.53307	3.75824	0.000171111	0.00195317	Bacteria	Firmicutes	Clostridia	Clostridiales
2.78575	6.61626	1.76404	3.75062	0.000176396	0.00196556	Bacteria	Firmicutes	Bacilli	Lactobacillales	Lactobacillaceae	Lactobacillus
242.636	-9.29032	2.52758	-3.67557	0.000237317	0.00258289	Bacteria	Firmicutes	Clostridia	Clostridiales
1342.5	-3.96571	1.09859	-3.6098	0.000306429	0.00325929	Bacteria	Bacteroidetes	Bacteroidia	Bacteroidales	S24-7
3.34155	6.35323	1.77146	3.58644	0.000335228	0.00348637	Bacteria	Firmicutes	Bacilli	Lactobacillales	Lactobacillaceae	Lactobacillus
18.4887	3.8647	1.08126	3.57425	0.00035123	0.00349736	Bacteria	Firmicutes	Clostridia	Clostridiales
11.8729	6.60474	1.84629	3.57731	0.000347151	0.00349736	Bacteria	Firmicutes	Clostridia	Clostridiales	Ruminococcaceae	Ruminococcus
36.6199	-7.61601	2.14353	-3.55303	0.000380824	0.00371303	Bacteria	Firmicutes	Clostridia	Clostridiales	Lachnospiraceae
2.34425	6.22793	1.7636	3.53138	0.0004134	0.00394839	Bacteria	Firmicutes	Clostridia	Clostridiales	Lachnospiraceae
6.42806	6.70809	1.92006	3.49368	0.000476405	0.00445915	Bacteria	Firmicutes	Bacilli	Lactobacillales	Lactobacillaceae	Lactobacillus
12.2212	2.14705	0.616813	3.48087	0.000499791	0.00458631	Bacteria	Actinobacteria	Coriobacteriia	Coriobacteriales	Coriobacteriaceae	Adlercreutzia
1.91483	5.56115	1.60292	3.4694	0.00052163	0.00469467	Bacteria
17.6622	8.11873	2.34838	3.45717	0.000545884	0.00482026	Bacteria	Firmicutes	Clostridia	Clostridiales
24.7078	10.3888	3.02472	3.43462	0.000593385	0.00514267	Bacteria	Firmicutes	Clostridia	Clostridiales	Lachnospiraceae
2.78897	6.20061	1.8154	3.41557	0.000636496	0.00541601	Bacteria	Firmicutes	Bacilli	Lactobacillales	Lactobacillaceae	Lactobacillus
13.8002	6.07544	1.80272	3.37015	0.000751282	0.00627857	Bacteria	Firmicutes	Clostridia	Clostridiales	Lachnospiraceae
2.95823	6.61625	1.97972	3.34201	0.000831733	0.00675716	Bacteria	Firmicutes	Bacilli	Lactobacillales	Lactobacillaceae	Lactobacillus
2.54927	5.98536	1.79443	3.33553	0.000851382	0.00675716	Bacteria	Firmicutes	Bacilli	Lactobacillales	Lactobacillaceae	Lactobacillus
1.67263	5.9378	1.78025	3.33537	0.000851864	0.00675716	Bacteria	Firmicutes	Clostridia	Clostridiales	Lachnospiraceae
108.989	-3.18972	0.99191	-3.21573	0.00130112	0.00998236	Bacteria	Bacteroidetes	Bacteroidia	Bacteroidales	S24-7
4587.02	6.72218	2.08795	3.21951	0.0012841	0.00998236	Bacteria	Firmicutes	Bacilli	Lactobacillales	Lactobacillaceae	Lactobacillus

## Sheet: GTPs of BE at 28th wk
baseMean	log2FoldChange	lfcSE	stat	pvalue	padj	Kingdom	Phylum	Class	Order	Family	Genus	Species
99.4588	11.2513	1.09126	10.3104	6.33e-25	2.96e-22	Bacteria	Firmicutes	Bacilli	Lactobacillales	Lactobacillaceae	Lactobacillus	NA
87.2943	-21.8169	5.02075	-4.34535	1.39e-05	0.00325383	Bacteria	Bacteroidetes	Bacteroidia	Bacteroidales	Prevotellaceae	Prevotella
242.636	10.5603	2.5206	4.18962	2.79e-05	0.00435905	Bacteria	Bacteroidetes	Bacteroidia	Bacteroidales	S24-7
4.57203	3.32131	0.830137	4.00091	6.31e-05	0.00738257	Bacteria	Firmicutes	Clostridia	Clostridiales	Lachnospiraceae
6.25124	1.11527	0.331545	2.55454	0.0042563	0.00155222	Bacteria	Firmicutes	Clostridia	Clostridiales	Ruminococcaceae	Ruminococcus
6.78953	1.53066	0.26266	2.06465	0.000624422	0.00779562	Bacteria	Actinobacteria	Coriobacteriia	Coriobacteriales	Coriobacteriaceae	Adlercreutzia

## Sheet: Combo of BE at 28wk
baseMean	log2FoldChange	lfcSE	stat	pvalue	padj	Kingdom	Phylum	Class	Order	Family	Genus	Species
99.4588	11.6515	1.19585	9.7433	1.97e-22	5.81e-20	Bacteria	Firmicutes	Bacilli	Lactobacillales	Lactobacillaceae	Lactobacillus
6.59588	6.1709	1.35185	4.56478	4.28e-08	6.31e-06	Bacteria	Firmicutes	Clostridia	Clostridiales	Lachnospiraceae
163.618	13.3413	2.23199	6.1472	2.64e-07	2.6e-05	Bacteria	Firmicutes	Erysipelotrichi	Erysipelotrichales	Erysipelotrichaceae	Allobaculum
41.6451	8.75441	1.74248	5.02411	5.06e-07	3.73e-05	Bacteria	Firmicutes	Clostridia	Clostridiales	Lachnospiraceae	Coprococcus
13.2658	5.89148	1.19723	4.92091	8.61e-07	5.08e-05	Bacteria	Firmicutes	Clostridia	Clostridiales	Lachnospiraceae
12.2212	3.05914	0.648403	4.71796	2.38e-06	0.000117125	Bacteria	Actinobacteria	Coriobacteriia	Coriobacteriales	Coriobacteriaceae	Adlercreutzia
203.573	-5.82492	1.26584	-4.60163	4.19e-06	0.000176666	Bacteria	Firmicutes	Bacilli	Lactobacillales	Streptococcaceae	Lactococcus
79.4257	-20.1047	3.66952	-5.47884	5e-06	0.000184383	Bacteria	Firmicutes	Clostridia	Clostridiales	Lachnospiraceae
19.9384	5.99896	1.47022	4.08032	4.5e-05	0.00147417	Bacteria	Firmicutes	Clostridia	Clostridiales	Lachnospiraceae
9.71809	4.29751	1.09504	3.92451	8.69e-05	0.00256373	Bacteria	Firmicutes	Clostridia	Clostridiales	Lachnospiraceae
3.75603	6.11579	1.6049	3.8107	0.000138575	0.00371633	Bacteria	Firmicutes	Erysipelotrichi	Erysipelotrichales	Erysipelotrichaceae	Allobaculum
7.98482	4.18109	1.10651	3.77864	0.000157684	0.00387641	Bacteria	Firmicutes	Clostridia	Clostridiales
11.5411	6.11336	1.63433	3.74059	0.000183588	0.00416603	Bacteria	Firmicutes	Bacilli	Lactobacillales	Lactobacillaceae	Lactobacillus	vagilis
1342.5	3.99588	1.09024	3.66512	0.000247218	0.00520924	Bacteria	Bacteroidetes	Bacteroidia	Bacteroidales	S24-7
43.3787	4.94561	1.39398	3.54785	0.000388396	0.00763846	Bacteria	Actinobacteria	Coriobacteriia	Coriobacteriales	Coriobacteriaceae	Adlercreutzia
190.801	2.45022	0.702546	3.48762	0.000487337	0.00845674	Bacteria	Firmicutes	Clostridia	Clostridiales
11.8729	6.44956	1.84657	3.49272	0.000478125	0.00845674	Bacteria	Firmicutes	Clostridia	Clostridiales	Ruminococcaceae	Ruminococcus

## Sheet: BSp of LC at 28th wk
baseMean	log2FoldChange	lfcSE	stat	pvalue	padj	Kingdom	Phylum	Class	Order	Family	Genus	Species
344.07	8.25715	0.697285	11.8419	2.37e-32	8.66e-30	Bacteria	Bacteroidetes	Bacteroidia	Bacteroidales	S24-7
851.542	9.22493	0.87142	10.5861	3.46e-26	6.31e-24	Bacteria	Verrucomicrobia	Verrucomicrobiae	Verrucomicrobiales	Verrucomicrobiaceae	Akkermansia	muciniphila
103.319	-8.01875	0.79677	-10.0641	7.96e-24	9.69e-22	Bacteria	Firmicutes	Bacilli	Lactobacillales	Streptococcaceae	Lactococcus
76.3774	3.52401	0.427861	8.23636	1.78e-16	1.62e-14	Bacteria	Bacteroidetes	Bacteroidia	Bacteroidales	S24-7
1132.53	6.87604	0.905729	7.59172	3.16e-14	2.3e-12	Bacteria	Firmicutes	Bacilli	Lactobacillales	Lactobacillaceae	Lactobacillus	reuteri
63.6653	9.80966	1.30492	7.51746	5.59e-14	3.4e-12	Bacteria	Proteobacteria	Deltaproteobacteria	Desulfovibrioles	Desulfovibrioceae	Desulfovibrio	C21_c20
34.4437	7.33041	1.39452	6.69078	2.22e-11	1.16e-09	Bacteria	Firmicutes	Erysipelotrichi	Erysipelotrichales	Erysipelotrichaceae	Allobaculum
753.618	-2.77869	0.437403	-6.35271	2.12e-10	9.65e-09	Bacteria	Bacteroidetes	Bacteroidia	Bacteroidales	S24-7
12.8352	5.94563	0.976356	6.08961	1.13e-09	4.59e-08	Bacteria	Firmicutes	Clostridia	Clostridiales	Lachnospiraceae
230.694	3.49284	0.578766	6.03497	1.59e-09	5.8e-08	Bacteria	Bacteroidetes	Bacteroidia	Bacteroidales	S24-7
19.1557	7.61191	1.26678	6.00886	1.87e-09	6.2e-08	Bacteria	Firmicutes	Clostridia	Clostridiales	Lachnospiraceae
31.0647	10.4334	1.82973	5.70217	1.18e-08	3.6e-07	Bacteria	Firmicutes	Clostridia	Clostridiales
14.9705	4.42669	0.797137	5.55323	2.8e-08	7.87e-07	Bacteria	Firmicutes	Erysipelotrichi	Erysipelotrichales	Erysipelotrichaceae	Allobaculum
16.8916	7.56196	1.36501	5.53986	3.03e-08	7.89e-07	Bacteria	Firmicutes	Clostridia	Clostridiales	Lachnospiraceae	Coprococcus
6.85888	6.3076	1.17482	5.369	7.92e-08	1.93e-06	Bacteria
16.2768	6.89776	1.32199	5.21771	1.81e-07	4.13e-06	Bacteria	Firmicutes	Clostridia	Clostridiales
20.3094	4.38457	0.858251	5.10873	3.24e-07	6.96e-06	Bacteria	Bacteroidetes	Bacteroidia	Bacteroidales	S24-7
16.2841	5.09443	1.00074	5.09064	3.57e-07	7.24e-06	Bacteria	Firmicutes	Clostridia	Clostridiales
6.33809	6.87755	1.40724	4.88726	1.02e-06	1.96e-05	Bacteria	Firmicutes	Clostridia	Clostridiales
47.9323	6.45827	1.36286	4.73875	2.15e-06	3.92e-05	Bacteria	Firmicutes	Clostridia	Clostridiales
99.3031	1.60649	0.345174	4.65413	3.25e-06	5.65e-05	Bacteria	Actinobacteria	Coriobacteriia	Coriobacteriales	Coriobacteriaceae	Adlercreutzia
28.6053	5.62003	1.25897	4.46398	8.04e-06	0.000133474	Bacteria	Tenericutes	Mollicutes	RF39
2.02775	4.96998	1.16747	4.25706	2.07e-05	0.000328709	Bacteria	Tenericutes	Mollicutes	RF39
9.66499	2.89269	0.691981	4.1803	2.91e-05	0.000442501	Bacteria	Actinobacteria	Coriobacteriia	Coriobacteriales	Coriobacteriaceae	Adlercreutzia
9.43677	3.36718	0.807256	4.17114	3.03e-05	0.000442501	Bacteria	Firmicutes	Clostridia	Clostridiales
2.39884	5.57462	1.34706	4.13837	3.5e-05	0.000491033	Bacteria	Firmicutes	Clostridia	Clostridiales
16.6375	4.66382	1.14574	4.07058	4.69e-05	0.000633972	Bacteria	Firmicutes	Bacilli	Lactobacillales	Lactobacillaceae	Lactobacillus	vagilis
15.7185	2.6684	0.663952	4.01896	5.85e-05	0.000762013	Bacteria	Firmicutes	Clostridia	Clostridiales	Lachnospiraceae	Dorea
33.0315	-22.92	5.7713	-3.97138	7.15e-05	0.000899386	Bacteria	Firmicutes	Clostridia	Clostridiales	Lachnospiraceae
7.44015	4.3371	1.09619	3.95652	7.6e-05	0.000899503	Bacteria	Firmicutes	Clostridia	Clostridiales	Lachnospiraceae
6.13708	3.83056	0.968429	3.95543	7.64e-05	0.000899503	Bacteria	Firmicutes	Clostridia	Clostridiales	Lachnospiraceae	Coprococcus
3.78612	-22.6939	5.77136	-3.93216	8.42e-05	0.000960256	Bacteria
10.9349	8.52231	2.17728	3.9142	9.07e-05	0.00100325	Bacteria	Firmicutes	Clostridia	Clostridiales
3.3055	7.02549	1.8148	3.87122	0.000108294	0.00116257	Bacteria	Firmicutes	Clostridia	Clostridiales	Lachnospiraceae
72.8817	-4.75484	1.25344	-3.79344	0.000148572	0.00154939	Bacteria	Firmicutes	Clostridia	Clostridiales	Ruminococcaceae
5.28496	-4.36368	1.18613	-3.6789	0.000234239	0.00232511	Bacteria	Firmicutes	Clostridia	Clostridiales
13.6242	2.99904	0.817607	3.66807	0.000244385	0.00232511	Bacteria	Firmicutes	Clostridia	Clostridiales
3.55779	-5.72906	1.56367	-3.66387	0.000248436	0.00232511	Bacteria
3.74876	5.79176	1.57754	3.67138	0.000241244	0.00232511	Bacteria	Firmicutes	Clostridia	Clostridiales
2.02884	-4.55095	1.2713	-3.57977	0.000343896	0.00306151	Bacteria	Bacteroidetes	Bacteroidia	Bacteroidales	S24-7
8.38914	4.30627	1.20083	3.58607	0.000335703	0.00306151	Bacteria	Firmicutes	Erysipelotrichi	Erysipelotrichales	Erysipelotrichaceae	Clostridium
2.80864	5.25653	1.47837	3.55564	0.000377064	0.00327687	Bacteria	Verrucomicrobia	Verrucomicrobiae	Verrucomicrobiales	Verrucomicrobiaceae	Akkermansia	muciniphila
3.98602	4.11935	1.18819	3.46691	0.000526487	0.00438225	Bacteria	Firmicutes	Clostridia	Clostridiales	Ruminococcaceae
1.79868	-5.10325	1.47243	-3.46586	0.000528529	0.00438225	Bacteria	Bacteroidetes	Bacteroidia	Bacteroidales	S24-7
16.1391	-6.62333	1.91429	-3.45995	0.000540277	0.00438225	Bacteria	Tenericutes	Mollicutes	Aeroplasmatales	Aeroplasmataceae	Aeroplasma
10.6811	5.73012	1.70572	3.35937	0.000781216	0.00619878	Bacteria	Firmicutes	Clostridia	Clostridiales
2.82734	-3.75697	1.12746	-3.33224	0.000861514	0.00669048	Bacteria	Firmicutes	Clostridia	Clostridiales	Ruminococcaceae
3.46891	4.54838	1.38263	3.28967	0.00100307	0.00762747	Bacteria	Tenericutes	Mollicutes	RF39
2.87331	-3.5018	1.06695	-3.28206	0.0010305	0.0076762	Bacteria	Firmicutes	Clostridia	Clostridiales	Lachnospiraceae
4.62506	6.5639	2.03277	3.22904	0.00124208	0.00906717	Bacteria	Tenericutes	Mollicutes	RF39
9.75503	4.58128	1.42329	3.21879	0.00128732	0.00921316	Bacteria	Firmicutes	Clostridia	Clostridiales	Lachnospiraceae
4.20862	3.18891	0.992511	3.21297	0.0013137	0.00922114	Bacteria
3.08004	3.7995	1.18725	3.20026	0.00137302	0.00945574	Bacteria	Firmicutes	Clostridia	Clostridiales

[truncated: 2 more sheets: GTPs of LC at 28th wk, Combo of LC at 28th wk]
